# Supplementary material for: Mitochondrial Reactive Oxygen Species Formation Determines ACSL4/LPCAT2-Mediated Ferroptosis
Source: Antioxidants (Basel). 2023 Aug 9;12(8):1590. doi: 10.3390/antiox12081590 (PMC10451816; doi:10.3390/antiox12081590)
Supplement: Supplementary file 1 [file antioxidants-12-01590-s001.zip]

Archive with 1 entries (1 files):
- antioxidants-2548153-supplementary.pdf
